# Supplementary material for: Hyperbaric Oxygen Treatment for Carbon Monoxide Poisoning in Italy: Retrospective Validation of a Data Collection Tool for the Italian Registry of Carbon Monoxide Poisonings (IRCOP)
Source: Int J Environ Res Public Health. 2020 Jan 16;17(2):574. doi: 10.3390/ijerph17020574 (PMC7013710; doi:10.3390/ijerph17020574)
Supplement: Supplementary file 1 [file ijerph-17-00574-s001.zip]

Archive with 4 entries (3 files):
- ijerph-662829-supplementary PDF/
- ijerph-662829-supplementary PDF/Nov_13_CO ITALY_Supplementary material 1.pdf
- ijerph-662829-supplementary PDF/Nov_14_CO ITALY_Supplementary Material 2.pdf
- ijerph-662829-supplementary PDF/Supplementary 3.pdf
